# Supplementary material for: Development of a Rainbow Trout (Oncorhynchus mykiss) Intestinal In Vitro Platform for Profiling Amino Acid Digestion and Absorption of a Complete Diet
Source: Animals (Basel). 2023 Jul 12;13(14):2278. doi: 10.3390/ani13142278 (PMC10376269; doi:10.3390/ani13142278)
Supplement: Supplementary file 1 [file animals-13-02278-s001.zip]

Archive with 1 entries (1 files):
- animals-2468543-supplementary.pdf
